# Supplementary material for: An Integrated Analysis of Transcriptomics and Metabolomics Elucidates the Role and Mechanism of TRPV4 in Blunt Cardiac Injury
Source: Metabolites. 2025 Jul 31;15(8):512. doi: 10.3390/metabo15080512 (PMC12388018; doi:10.3390/metabo15080512)
Supplement: Supplementary file 1 [file metabolites-15-00512-s001.zip]

Archive with 1 entries (1 files):
- metabolites-3710499-supplementary.pdf
